# Supplementary material for: Endothelial NOX5 Obliterates the Reno-Protective Effect of Nox4 Deletion by Promoting Renal Fibrosis via Activation of EMT and ROS-Sensitive Pathways in Diabetes
Source: Antioxidants (Basel). 2024 Mar 26;13(4):396. doi: 10.3390/antiox13040396 (PMC11047703; doi:10.3390/antiox13040396)
Supplement: Supplementary file 1 [file antioxidants-13-00396-s001.zip]

Archive with 1 entries (1 files):
- antioxidants-2893419-supplementary.pdf
